# Supplementary material for: Polymer Thin Film Promotes Tumor Spheroid Formation via JAK2-STAT3 Signaling Primed by Fibronectin-Integrin α5 and Sustained by LMO2-LDB1 Complex
Source: Biomedicines. 2022 Oct 24;10(11):2684. doi: 10.3390/biomedicines10112684 (PMC9687151; doi:10.3390/biomedicines10112684)
Supplement: Supplementary file 1 [file biomedicines-10-02684-s001.zip]

Archive with 3 entries (3 files):
- biomedicines-1954646 Supplementary Figure.pdf
- biomedicines-1954646 Supplementary Table 1 (siRNA SEQ).xlsx
- biomedicines-1954646 Supplementary Table 2 (Primer lists).xlsx
